# Supplementary material for: OBC-YOLOv8: an improved road damage detection model based on YOLOv8
Source: PeerJ Comput Sci. 2025 Jan 7;11:e2593. doi: 10.7717/peerj-cs.2593 (PMC11784705; doi:10.7717/peerj-cs.2593)
Supplement: Supplemental Information 1 [file peerj-cs-11-2593-s001.zip]

Archive with 852 entries (713 files):
- OBC-YOLOv8-main/
- OBC-YOLOv8-main/README.md
- OBC-YOLOv8-main/ultralytics10.24/
- OBC-YOLOv8-main/ultralytics10.24/CITATION.cff
- OBC-YOLOv8-main/ultralytics10.24/CONTRIBUTING.md
- OBC-YOLOv8-main/ultralytics10.24/LICENSE
- OBC-YOLOv8-main/ultralytics10.24/MANIFEST.in
- OBC-YOLOv8-main/ultralytics10.24/README.md
- OBC-YOLOv8-main/ultralytics10.24/README.zh-CN.md
- OBC-YOLOv8-main/ultralytics10.24/SAHI-detect.py
- OBC-YOLOv8-main/ultralytics10.24/best.pt
- OBC-YOLOv8-main/ultralytics10.24/detect.py
- OBC-YOLOv8-main/ultralytics10.24/docker/
- OBC-YOLOv8-main/ultralytics10.24/docker/Dockerfile
- OBC-YOLOv8-main/ultralytics10.24/docker/Dockerfile-arm64
- OBC-YOLOv8-main/ultralytics10.24/docker/Dockerfile-cpu
- OBC-YOLOv8-main/ultralytics10.24/docker/Dockerfile-jetson
- OBC-YOLOv8-main/ultralytics10.24/docker/Dockerfile-python
- OBC-YOLOv8-main/ultralytics10.24/docker/Dockerfile-runner
- OBC-YOLOv8-main/ultralytics10.24/docs/
- OBC-YOLOv8-main/ultralytics10.24/docs/CNAME
- OBC-YOLOv8-main/ultralytics10.24/docs/README.md
- OBC-YOLOv8-main/ultralytics10.24/docs/SECURITY.md
- OBC-YOLOv8-main/ultralytics10.24/docs/assets/
- OBC-YOLOv8-main/ultralytics10.24/docs/assets/favicon.ico
- OBC-YOLOv8-main/ultralytics10.24/docs/build_reference.py
- OBC-YOLOv8-main/ultralytics10.24/docs/datasets/
- OBC-YOLOv8-main/ultralytics10.24/docs/datasets/classify/
- OBC-YOLOv8-main/ultralytics10.24/docs/datasets/classify/caltech101.md
- OBC-YOLOv8-main/ultralytics10.24/docs/datasets/classify/caltech256.md
- OBC-YOLOv8-main/ultralytics10.24/docs/datasets/classify/cifar10.md
- OBC-YOLOv8-main/ultralytics10.24/docs/datasets/classify/cifar100.md
- OBC-YOLOv8-main/ultralytics10.24/docs/datasets/classify/fashion-mnist.md
- OBC-YOLOv8-main/ultralytics10.24/docs/datasets/classify/imagenet.md
- OBC-YOLOv8-main/ultralytics10.24/docs/datasets/classify/imagenet10.md
- OBC-YOLOv8-main/ultralytics10.24/docs/datasets/classify/imagenette.md
- OBC-YOLOv8-main/ultralytics10.24/docs/datasets/classify/imagewoof.md
- OBC-YOLOv8-main/ultralytics10.24/docs/datasets/classify/index.md
- OBC-YOLOv8-main/ultralytics10.24/docs/datasets/classify/mnist.md
- OBC-YOLOv8-main/ultralytics10.24/docs/datasets/detect/
- OBC-YOLOv8-main/ultralytics10.24/docs/datasets/detect/argoverse.md
- OBC-YOLOv8-main/ultralytics10.24/docs/datasets/detect/coco.md
- OBC-YOLOv8-main/ultralytics10.24/docs/datasets/detect/coco8.md
- OBC-YOLOv8-main/ultralytics10.24/docs/datasets/detect/globalwheat2020.md
- OBC-YOLOv8-main/ultralytics10.24/docs/datasets/detect/index.md
- OBC-YOLOv8-main/ultralytics10.24/docs/datasets/detect/objects365.md
- OBC-YOLOv8-main/ultralytics10.24/docs/datasets/detect/open-images-v7.md
- OBC-YOLOv8-main/ultralytics10.24/docs/datasets/detect/sku-110k.md
- OBC-YOLOv8-main/ultralytics10.24/docs/datasets/detect/visdrone.md
- OBC-YOLOv8-main/ultralytics10.24/docs/datasets/detect/voc.md
- OBC-YOLOv8-main/ultralytics10.24/docs/datasets/detect/xview.md
- OBC-YOLOv8-main/ultralytics10.24/docs/datasets/index.md
- OBC-YOLOv8-main/ultralytics10.24/docs/datasets/obb/
- OBC-YOLOv8-main/ultralytics10.24/docs/datasets/obb/dota-v2.md
- OBC-YOLOv8-main/ultralytics10.24/docs/datasets/obb/index.md
- OBC-YOLOv8-main/ultralytics10.24/docs/datasets/pose/
- OBC-YOLOv8-main/ultralytics10.24/docs/datasets/pose/coco.md
- OBC-YOLOv8-main/ultralytics10.24/docs/datasets/pose/coco8-pose.md
- OBC-YOLOv8-main/ultralytics10.24/docs/datasets/pose/index.md
- OBC-YOLOv8-main/ultralytics10.24/docs/datasets/segment/
- OBC-YOLOv8-main/ultralytics10.24/docs/datasets/segment/coco.md
- OBC-YOLOv8-main/ultralytics10.24/docs/datasets/segment/coco8-seg.md
- OBC-YOLOv8-main/ultralytics10.24/docs/datasets/segment/index.md
- OBC-YOLOv8-main/ultralytics10.24/docs/datasets/track/
- OBC-YOLOv8-main/ultralytics10.24/docs/datasets/track/index.md
- OBC-YOLOv8-main/ultralytics10.24/docs/guides/
- OBC-YOLOv8-main/ultralytics10.24/docs/guides/index.md
- OBC-YOLOv8-main/ultralytics10.24/docs/guides/kfold-cross-validation.md
- OBC-YOLOv8-main/ultralytics10.24/docs/help/
- OBC-YOLOv8-main/ultralytics10.24/docs/help/CI.md
- OBC-YOLOv8-main/ultralytics10.24/docs/help/CLA.md
- OBC-YOLOv8-main/ultralytics10.24/docs/help/FAQ.md
- OBC-YOLOv8-main/ultralytics10.24/docs/help/code_of_conduct.md
- OBC-YOLOv8-main/ultralytics10.24/docs/help/contributing.md
- OBC-YOLOv8-main/ultralytics10.24/docs/help/environmental-health-safety.md
- OBC-YOLOv8-main/ultralytics10.24/docs/help/index.md
- OBC-YOLOv8-main/ultralytics10.24/docs/help/minimum_reproducible_example.md
- OBC-YOLOv8-main/ultralytics10.24/docs/hub/
- OBC-YOLOv8-main/ultralytics10.24/docs/hub/app/
- OBC-YOLOv8-main/ultralytics10.24/docs/hub/app/android.md
- OBC-YOLOv8-main/ultralytics10.24/docs/hub/app/index.md
- OBC-YOLOv8-main/ultralytics10.24/docs/hub/app/ios.md
- OBC-YOLOv8-main/ultralytics10.24/docs/hub/datasets.md
- OBC-YOLOv8-main/ultralytics10.24/docs/hub/index.md
- OBC-YOLOv8-main/ultralytics10.24/docs/hub/inference_api.md
- OBC-YOLOv8-main/ultralytics10.24/docs/hub/integrations.md
- OBC-YOLOv8-main/ultralytics10.24/docs/hub/models.md
- OBC-YOLOv8-main/ultralytics10.24/docs/hub/projects.md
- OBC-YOLOv8-main/ultralytics10.24/docs/hub/quickstart.md
- OBC-YOLOv8-main/ultralytics10.24/docs/index.md
- OBC-YOLOv8-main/ultralytics10.24/docs/integrations/
- OBC-YOLOv8-main/ultralytics10.24/docs/integrations/index.md
- OBC-YOLOv8-main/ultralytics10.24/docs/integrations/openvino.md
- OBC-YOLOv8-main/ultralytics10.24/docs/integrations/ray-tune.md
- OBC-YOLOv8-main/ultralytics10.24/docs/models/
- OBC-YOLOv8-main/ultralytics10.24/docs/models/fast-sam.md
- OBC-YOLOv8-main/ultralytics10.24/docs/models/index.md
- OBC-YOLOv8-main/ultralytics10.24/docs/models/mobile-sam.md
- OBC-YOLOv8-main/ultralytics10.24/docs/models/rtdetr.md
- OBC-YOLOv8-main/ultralytics10.24/docs/models/sam.md
- OBC-YOLOv8-main/ultralytics10.24/docs/models/yolo-nas.md
- OBC-YOLOv8-main/ultralytics10.24/docs/models/yolov3.md
- OBC-YOLOv8-main/ultralytics10.24/docs/models/yolov4.md
- OBC-YOLOv8-main/ultralytics10.24/docs/models/yolov5.md
- OBC-YOLOv8-main/ultralytics10.24/docs/models/yolov6.md
- OBC-YOLOv8-main/ultralytics10.24/docs/models/yolov7.md
- OBC-YOLOv8-main/ultralytics10.24/docs/models/yolov8.md
- OBC-YOLOv8-main/ultralytics10.24/docs/modes/
- OBC-YOLOv8-main/ultralytics10.24/docs/modes/benchmark.md
- OBC-YOLOv8-main/ultralytics10.24/docs/modes/export.md
- OBC-YOLOv8-main/ultralytics10.24/docs/modes/index.md
- OBC-YOLOv8-main/ultralytics10.24/docs/modes/predict.md
- OBC-YOLOv8-main/ultralytics10.24/docs/modes/track.md
- OBC-YOLOv8-main/ultralytics10.24/docs/modes/train.md
- OBC-YOLOv8-main/ultralytics10.24/docs/modes/val.md
- OBC-YOLOv8-main/ultralytics10.24/docs/overrides/
- OBC-YOLOv8-main/ultralytics10.24/docs/overrides/partials/
- OBC-YOLOv8-main/ultralytics10.24/docs/overrides/partials/comments.html
- OBC-YOLOv8-main/ultralytics10.24/docs/overrides/partials/source-file.html
- OBC-YOLOv8-main/ultralytics10.24/docs/quickstart.md
- OBC-YOLOv8-main/ultralytics10.24/docs/reference/
- OBC-YOLOv8-main/ultralytics10.24/docs/reference/cfg/
- OBC-YOLOv8-main/ultralytics10.24/docs/reference/cfg/__init__.md
- OBC-YOLOv8-main/ultralytics10.24/docs/reference/data/
- OBC-YOLOv8-main/ultralytics10.24/docs/reference/data/annotator.md
- OBC-YOLOv8-main/ultralytics10.24/docs/reference/data/augment.md
- OBC-YOLOv8-main/ultralytics10.24/docs/reference/data/base.md
- OBC-YOLOv8-main/ultralytics10.24/docs/reference/data/build.md
- OBC-YOLOv8-main/ultralytics10.24/docs/reference/data/converter.md
- OBC-YOLOv8-main/ultralytics10.24/docs/reference/data/dataset.md
- OBC-YOLOv8-main/ultralytics10.24/docs/reference/data/loaders.md
- OBC-YOLOv8-main/ultralytics10.24/docs/reference/data/utils.md
- OBC-YOLOv8-main/ultralytics10.24/docs/reference/engine/
- OBC-YOLOv8-main/ultralytics10.24/docs/reference/engine/exporter.md
- OBC-YOLOv8-main/ultralytics10.24/docs/reference/engine/model.md
- OBC-YOLOv8-main/ultralytics10.24/docs/reference/engine/predictor.md
- OBC-YOLOv8-main/ultralytics10.24/docs/reference/engine/results.md
- OBC-YOLOv8-main/ultralytics10.24/docs/reference/engine/trainer.md
- OBC-YOLOv8-main/ultralytics10.24/docs/reference/engine/validator.md
- OBC-YOLOv8-main/ultralytics10.24/docs/reference/hub/
- OBC-YOLOv8-main/ultralytics10.24/docs/reference/hub/__init__.md
- OBC-YOLOv8-main/ultralytics10.24/docs/reference/hub/auth.md
- OBC-YOLOv8-main/ultralytics10.24/docs/reference/hub/session.md
- OBC-YOLOv8-main/ultralytics10.24/docs/reference/hub/utils.md
- OBC-YOLOv8-main/ultralytics10.24/docs/reference/models/
- OBC-YOLOv8-main/ultralytics10.24/docs/reference/models/fastsam/
- OBC-YOLOv8-main/ultralytics10.24/docs/reference/models/fastsam/model.md
- OBC-YOLOv8-main/ultralytics10.24/docs/reference/models/fastsam/predict.md
- OBC-YOLOv8-main/ultralytics10.24/docs/reference/models/fastsam/prompt.md
- OBC-YOLOv8-main/ultralytics10.24/docs/reference/models/fastsam/utils.md
- OBC-YOLOv8-main/ultralytics10.24/docs/reference/models/fastsam/val.md
- OBC-YOLOv8-main/ultralytics10.24/docs/reference/models/nas/
- OBC-YOLOv8-main/ultralytics10.24/docs/reference/models/nas/model.md
- OBC-YOLOv8-main/ultralytics10.24/docs/reference/models/nas/predict.md
- OBC-YOLOv8-main/ultralytics10.24/docs/reference/models/nas/val.md
- OBC-YOLOv8-main/ultralytics10.24/docs/reference/models/rtdetr/
- OBC-YOLOv8-main/ultralytics10.24/docs/reference/models/rtdetr/model.md
- OBC-YOLOv8-main/ultralytics10.24/docs/reference/models/rtdetr/predict.md
- OBC-YOLOv8-main/ultralytics10.24/docs/reference/models/rtdetr/train.md
- OBC-YOLOv8-main/ultralytics10.24/docs/reference/models/rtdetr/val.md
- OBC-YOLOv8-main/ultralytics10.24/docs/reference/models/sam/
- OBC-YOLOv8-main/ultralytics10.24/docs/reference/models/sam/amg.md
- OBC-YOLOv8-main/ultralytics10.24/docs/reference/models/sam/build.md
- OBC-YOLOv8-main/ultralytics10.24/docs/reference/models/sam/model.md
- OBC-YOLOv8-main/ultralytics10.24/docs/reference/models/sam/modules/
- OBC-YOLOv8-main/ultralytics10.24/docs/reference/models/sam/modules/decoders.md
- OBC-YOLOv8-main/ultralytics10.24/docs/reference/models/sam/modules/encoders.md
- OBC-YOLOv8-main/ultralytics10.24/docs/reference/models/sam/modules/sam.md
- OBC-YOLOv8-main/ultralytics10.24/docs/reference/models/sam/modules/tiny_encoder.md
- OBC-YOLOv8-main/ultralytics10.24/docs/reference/models/sam/modules/transformer.md
- OBC-YOLOv8-main/ultralytics10.24/docs/reference/models/sam/predict.md
- OBC-YOLOv8-main/ultralytics10.24/docs/reference/models/utils/
- OBC-YOLOv8-main/ultralytics10.24/docs/reference/models/utils/loss.md
- OBC-YOLOv8-main/ultralytics10.24/docs/reference/models/utils/ops.md
- OBC-YOLOv8-main/ultralytics10.24/docs/reference/models/yolo/
- OBC-YOLOv8-main/ultralytics10.24/docs/reference/models/yolo/classify/
- OBC-YOLOv8-main/ultralytics10.24/docs/reference/models/yolo/classify/predict.md
- OBC-YOLOv8-main/ultralytics10.24/docs/reference/models/yolo/classify/train.md
- OBC-YOLOv8-main/ultralytics10.24/docs/reference/models/yolo/classify/val.md
- OBC-YOLOv8-main/ultralytics10.24/docs/reference/models/yolo/detect/
- OBC-YOLOv8-main/ultralytics10.24/docs/reference/models/yolo/detect/predict.md
- OBC-YOLOv8-main/ultralytics10.24/docs/reference/models/yolo/detect/train.md
- OBC-YOLOv8-main/ultralytics10.24/docs/reference/models/yolo/detect/val.md
- OBC-YOLOv8-main/ultralytics10.24/docs/reference/models/yolo/model.md
- OBC-YOLOv8-main/ultralytics10.24/docs/reference/models/yolo/pose/
- OBC-YOLOv8-main/ultralytics10.24/docs/reference/models/yolo/pose/predict.md
- OBC-YOLOv8-main/ultralytics10.24/docs/reference/models/yolo/pose/train.md
- OBC-YOLOv8-main/ultralytics10.24/docs/reference/models/yolo/pose/val.md
- OBC-YOLOv8-main/ultralytics10.24/docs/reference/models/yolo/segment/
- OBC-YOLOv8-main/ultralytics10.24/docs/reference/models/yolo/segment/predict.md
- OBC-YOLOv8-main/ultralytics10.24/docs/reference/models/yolo/segment/train.md
- OBC-YOLOv8-main/ultralytics10.24/docs/reference/models/yolo/segment/val.md
- OBC-YOLOv8-main/ultralytics10.24/docs/reference/nn/
- OBC-YOLOv8-main/ultralytics10.24/docs/reference/nn/autobackend.md
- OBC-YOLOv8-main/ultralytics10.24/docs/reference/nn/modules/
- OBC-YOLOv8-main/ultralytics10.24/docs/reference/nn/modules/block.md
- OBC-YOLOv8-main/ultralytics10.24/docs/reference/nn/modules/conv.md
- OBC-YOLOv8-main/ultralytics10.24/docs/reference/nn/modules/head.md
- OBC-YOLOv8-main/ultralytics10.24/docs/reference/nn/modules/transformer.md
- OBC-YOLOv8-main/ultralytics10.24/docs/reference/nn/modules/utils.md
- OBC-YOLOv8-main/ultralytics10.24/docs/reference/nn/tasks.md
- OBC-YOLOv8-main/ultralytics10.24/docs/reference/trackers/
- OBC-YOLOv8-main/ultralytics10.24/docs/reference/trackers/basetrack.md
- OBC-YOLOv8-main/ultralytics10.24/docs/reference/trackers/bot_sort.md
- OBC-YOLOv8-main/ultralytics10.24/docs/reference/trackers/byte_tracker.md
- OBC-YOLOv8-main/ultralytics10.24/docs/reference/trackers/track.md
- OBC-YOLOv8-main/ultralytics10.24/docs/reference/trackers/utils/
- OBC-YOLOv8-main/ultralytics10.24/docs/reference/trackers/utils/gmc.md
- OBC-YOLOv8-main/ultralytics10.24/docs/reference/trackers/utils/kalman_filter.md
- OBC-YOLOv8-main/ultralytics10.24/docs/reference/trackers/utils/matching.md
- OBC-YOLOv8-main/ultralytics10.24/docs/reference/utils/
- OBC-YOLOv8-main/ultralytics10.24/docs/reference/utils/__init__.md
- OBC-YOLOv8-main/ultralytics10.24/docs/reference/utils/autobatch.md
- OBC-YOLOv8-main/ultralytics10.24/docs/reference/utils/benchmarks.md
- OBC-YOLOv8-main/ultralytics10.24/docs/reference/utils/callbacks/
- OBC-YOLOv8-main/ultralytics10.24/docs/reference/utils/callbacks/base.md
- OBC-YOLOv8-main/ultralytics10.24/docs/reference/utils/callbacks/clearml.md
- OBC-YOLOv8-main/ultralytics10.24/docs/reference/utils/callbacks/comet.md
- OBC-YOLOv8-main/ultralytics10.24/docs/reference/utils/callbacks/dvc.md
- OBC-YOLOv8-main/ultralytics10.24/docs/reference/utils/callbacks/hub.md
- OBC-YOLOv8-main/ultralytics10.24/docs/reference/utils/callbacks/mlflow.md
- OBC-YOLOv8-main/ultralytics10.24/docs/reference/utils/callbacks/neptune.md
- OBC-YOLOv8-main/ultralytics10.24/docs/reference/utils/callbacks/raytune.md
- OBC-YOLOv8-main/ultralytics10.24/docs/reference/utils/callbacks/tensorboard.md
- OBC-YOLOv8-main/ultralytics10.24/docs/reference/utils/callbacks/wb.md
- OBC-YOLOv8-main/ultralytics10.24/docs/reference/utils/checks.md
- OBC-YOLOv8-main/ultralytics10.24/docs/reference/utils/dist.md
- OBC-YOLOv8-main/ultralytics10.24/docs/reference/utils/downloads.md
- OBC-YOLOv8-main/ultralytics10.24/docs/reference/utils/errors.md
- OBC-YOLOv8-main/ultralytics10.24/docs/reference/utils/files.md
- OBC-YOLOv8-main/ultralytics10.24/docs/reference/utils/instance.md
- OBC-YOLOv8-main/ultralytics10.24/docs/reference/utils/loss.md
- OBC-YOLOv8-main/ultralytics10.24/docs/reference/utils/metrics.md
- OBC-YOLOv8-main/ultralytics10.24/docs/reference/utils/ops.md
- OBC-YOLOv8-main/ultralytics10.24/docs/reference/utils/patches.md
- OBC-YOLOv8-main/ultralytics10.24/docs/reference/utils/plotting.md
- OBC-YOLOv8-main/ultralytics10.24/docs/reference/utils/tal.md
- OBC-YOLOv8-main/ultralytics10.24/docs/reference/utils/torch_utils.md
- OBC-YOLOv8-main/ultralytics10.24/docs/reference/utils/tuner.md
- OBC-YOLOv8-main/ultralytics10.24/docs/robots.txt
- OBC-YOLOv8-main/ultralytics10.24/docs/stylesheets/
- OBC-YOLOv8-main/ultralytics10.24/docs/stylesheets/style.css
- OBC-YOLOv8-main/ultralytics10.24/docs/tasks/
- OBC-YOLOv8-main/ultralytics10.24/docs/tasks/classify.md
- OBC-YOLOv8-main/ultralytics10.24/docs/tasks/detect.md
- OBC-YOLOv8-main/ultralytics10.24/docs/tasks/index.md
- OBC-YOLOv8-main/ultralytics10.24/docs/tasks/pose.md
- OBC-YOLOv8-main/ultralytics10.24/docs/tasks/segment.md
- OBC-YOLOv8-main/ultralytics10.24/docs/usage/
- OBC-YOLOv8-main/ultralytics10.24/docs/usage/callbacks.md
- OBC-YOLOv8-main/ultralytics10.24/docs/usage/cfg.md
- OBC-YOLOv8-main/ultralytics10.24/docs/usage/cli.md
- OBC-YOLOv8-main/ultralytics10.24/docs/usage/engine.md
- OBC-YOLOv8-main/ultralytics10.24/docs/usage/python.md
- OBC-YOLOv8-main/ultralytics10.24/docs/yolov5/
- OBC-YOLOv8-main/ultralytics10.24/docs/yolov5/environments/
- OBC-YOLOv8-main/ultralytics10.24/docs/yolov5/environments/aws_quickstart_tutorial.md
- OBC-YOLOv8-main/ultralytics10.24/docs/yolov5/environments/docker_image_quickstart_tutorial.md
- OBC-YOLOv8-main/ultralytics10.24/docs/yolov5/environments/google_cloud_quickstart_tutorial.md
- OBC-YOLOv8-main/ultralytics10.24/docs/yolov5/index.md
- OBC-YOLOv8-main/ultralytics10.24/docs/yolov5/quickstart_tutorial.md
- OBC-YOLOv8-main/ultralytics10.24/docs/yolov5/tutorials/
- OBC-YOLOv8-main/ultralytics10.24/docs/yolov5/tutorials/architecture_description.md
- OBC-YOLOv8-main/ultralytics10.24/docs/yolov5/tutorials/clearml_logging_integration.md
- OBC-YOLOv8-main/ultralytics10.24/docs/yolov5/tutorials/comet_logging_integration.md
- OBC-YOLOv8-main/ultralytics10.24/docs/yolov5/tutorials/hyperparameter_evolution.md
- OBC-YOLOv8-main/ultralytics10.24/docs/yolov5/tutorials/model_ensembling.md
- OBC-YOLOv8-main/ultralytics10.24/docs/yolov5/tutorials/model_export.md
- OBC-YOLOv8-main/ultralytics10.24/docs/yolov5/tutorials/model_pruning_and_sparsity.md
- OBC-YOLOv8-main/ultralytics10.24/docs/yolov5/tutorials/multi_gpu_training.md
- OBC-YOLOv8-main/ultralytics10.24/docs/yolov5/tutorials/neural_magic_pruning_quantization.md
- OBC-YOLOv8-main/ultralytics10.24/docs/yolov5/tutorials/pytorch_hub_model_loading.md
- OBC-YOLOv8-main/ultralytics10.24/docs/yolov5/tutorials/roboflow_datasets_integration.md
- OBC-YOLOv8-main/ultralytics10.24/docs/yolov5/tutorials/running_on_jetson_nano.md
- OBC-YOLOv8-main/ultralytics10.24/docs/yolov5/tutorials/test_time_augmentation.md
- OBC-YOLOv8-main/ultralytics10.24/docs/yolov5/tutorials/tips_for_best_training_results.md
- OBC-YOLOv8-main/ultralytics10.24/docs/yolov5/tutorials/train_custom_data.md
- OBC-YOLOv8-main/ultralytics10.24/docs/yolov5/tutorials/transfer_learning_with_frozen_layers.md
- OBC-YOLOv8-main/ultralytics10.24/draw.py
- OBC-YOLOv8-main/ultralytics10.24/examples/
- OBC-YOLOv8-main/ultralytics10.24/examples/README.md
- OBC-YOLOv8-main/ultralytics10.24/examples/YOLOv8-CPP-Inference/
- OBC-YOLOv8-main/ultralytics10.24/examples/YOLOv8-CPP-Inference/CMakeLists.txt
- OBC-YOLOv8-main/ultralytics10.24/examples/YOLOv8-CPP-Inference/README.md
- OBC-YOLOv8-main/ultralytics10.24/examples/YOLOv8-CPP-Inference/inference.cpp
- OBC-YOLOv8-main/ultralytics10.24/examples/YOLOv8-CPP-Inference/inference.h
- OBC-YOLOv8-main/ultralytics10.24/examples/YOLOv8-CPP-Inference/main.cpp
- OBC-YOLOv8-main/ultralytics10.24/examples/YOLOv8-ONNXRuntime-CPP/
- OBC-YOLOv8-main/ultralytics10.24/examples/YOLOv8-ONNXRuntime-CPP/CMakeLists.txt
- OBC-YOLOv8-main/ultralytics10.24/examples/YOLOv8-ONNXRuntime-CPP/README.md
- OBC-YOLOv8-main/ultralytics10.24/examples/YOLOv8-ONNXRuntime-CPP/inference.cpp
- OBC-YOLOv8-main/ultralytics10.24/examples/YOLOv8-ONNXRuntime-CPP/inference.h
- OBC-YOLOv8-main/ultralytics10.24/examples/YOLOv8-ONNXRuntime-CPP/main.cpp
- OBC-YOLOv8-main/ultralytics10.24/examples/YOLOv8-ONNXRuntime/
- OBC-YOLOv8-main/ultralytics10.24/examples/YOLOv8-ONNXRuntime/README.md
- OBC-YOLOv8-main/ultralytics10.24/examples/YOLOv8-ONNXRuntime/main.py
- OBC-YOLOv8-main/ultralytics10.24/examples/YOLOv8-OpenCV-ONNX-Python/
- OBC-YOLOv8-main/ultralytics10.24/examples/YOLOv8-OpenCV-ONNX-Python/README.md
- OBC-YOLOv8-main/ultralytics10.24/examples/YOLOv8-OpenCV-ONNX-Python/main.py
- OBC-YOLOv8-main/ultralytics10.24/examples/hub.ipynb
[truncated: 552 more entries]
