# Supplementary material for: OBC-YOLOv8: an improved road damage detection model based on YOLOv8
Source: PeerJ Comput Sci. 2025 Jan 7;11:e2593. doi: 10.7717/peerj-cs.2593 (PMC11784705; doi:10.7717/peerj-cs.2593)
Supplement: Supplemental Information 1 [file peerj-cs-11-2593-s001.zip › OBC-YOLOv8-main/README.md]

# OBC-YOLOv8
# Here is the code you want!
