# Supplementary material for: OBC-YOLOv8: an improved road damage detection model based on YOLOv8
Source: PeerJ Comput Sci. 2025 Jan 7;11:e2593. doi: 10.7717/peerj-cs.2593 (PMC11784705; doi:10.7717/peerj-cs.2593)
Supplement: Supplemental Information 1 [file peerj-cs-11-2593-s001.zip › OBC-YOLOv8-main/ultralytics10.24/detect.py]

from ultralytics import YOLO
 
 
model = YOLO('/home/lzh/ultralytics10.24/runs/detect/train52/weights/best.pt')

results = model('/home/lzh/ultralytics10.24/ultralytics/assets', save=True)
