# Supplementary material for: OBC-YOLOv8: an improved road damage detection model based on YOLOv8
Source: PeerJ Comput Sci. 2025 Jan 7;11:e2593. doi: 10.7717/peerj-cs.2593 (PMC11784705; doi:10.7717/peerj-cs.2593)
Supplement: Supplemental Information 1 [file peerj-cs-11-2593-s001.zip › OBC-YOLOv8-main/ultralytics10.24/docker/Dockerfile-cpu]

# Ultralytics YOLO 🚀, AGPL-3.0 license
# Builds ultralytics/ultralytics:latest-cpu image on DockerHub https://hub.docker.com/r/ultralytics/ultralytics
# Image is CPU-optimized for ONNX, OpenVINO and PyTorch YOLOv8 deployments

# Start FROM Ubuntu image https://hub.docker.com/_/ubuntu
FROM ubuntu:lunar-20230615

# Downloads to user config dir
ADD https://ultralytics.com/assets/Arial.ttf https://ultralytics.com/assets/Arial.Unicode.ttf /root/.config/Ultralytics/

# Install linux packages
# g++ required to build 'tflite_support' and 'lap' packages, libusb-1.0-0 required for 'tflite_support' package
RUN apt update \
    && apt install --no-install-recommends -y python3-pip git zip curl htop libgl1-mesa-glx libglib2.0-0 libpython3-dev gnupg g++ libusb-1.0-0
# RUN alias python=python3

# Create working directory
WORKDIR /usr/src/ultralytics

# Copy contents
# COPY . /usr/src/app  (issues as not a .git directory)
RUN git clone https://github.com/ultralytics/ultralytics /usr/src/ultralytics
ADD https://github.com/ultralytics/assets/releases/download/v0.0.0/yolov8n.pt /usr/src/ultralytics/

# Remove python3.11/EXTERNALLY-MANAGED or use 'pip install --break-system-packages' avoid 'externally-managed-environment' Ubuntu nightly error
RUN rm -rf /usr/lib/python3.11/EXTERNALLY-MANAGED

# Install pip packages
RUN python3 -m pip install --upgrade pip wheel
RUN pip install --no-cache -e ".[export]" thop --extra-index-url https://download.pytorch.org/whl/cpu

# Run exports to AutoInstall packages
RUN yolo export model=tmp/yolov8n.pt format=edgetpu imgsz=32
RUN yolo export model=tmp/yolov8n.pt format=ncnn imgsz=32
# Requires <= Python 3.10, bug with paddlepaddle==2.5.0
# RUN pip install --no-cache paddlepaddle==2.4.2 x2paddle
# Remove exported models
RUN rm -rf tmp

# Usage Examples -------------------------------------------------------------------------------------------------------

# Build and Push
# t=ultralytics/ultralytics:latest-cpu && sudo docker build -f docker/Dockerfile-cpu -t $t . && sudo docker push $t

# Run
# t=ultralytics/ultralytics:latest-cpu && sudo docker run -it --ipc=host $t

# Pull and Run with local volume mounted
# t=ultralytics/ultralytics:latest-cpu && sudo docker pull $t && sudo docker run -it --ipc=host -v "$(pwd)"/datasets:/usr/src/datasets $t
