# Supplementary material for: OBC-YOLOv8: an improved road damage detection model based on YOLOv8
Source: PeerJ Comput Sci. 2025 Jan 7;11:e2593. doi: 10.7717/peerj-cs.2593 (PMC11784705; doi:10.7717/peerj-cs.2593)
Supplement: Supplemental Information 1 [file peerj-cs-11-2593-s001.zip › OBC-YOLOv8-main/ultralytics10.24/docker/Dockerfile-jetson]

# Ultralytics YOLO 🚀, AGPL-3.0 license
# Builds ultralytics/ultralytics:jetson image on DockerHub https://hub.docker.com/r/ultralytics/ultralytics
# Supports JetPack for YOLOv8 on Jetson Nano, TX1/TX2, Xavier NX, AGX Xavier, AGX Orin, and Orin NX

# Start FROM https://catalog.ngc.nvidia.com/orgs/nvidia/containers/l4t-pytorch
FROM nvcr.io/nvidia/l4t-pytorch:r35.2.1-pth2.0-py3

# Downloads to user config dir
ADD https://ultralytics.com/assets/Arial.ttf https://ultralytics.com/assets/Arial.Unicode.ttf /root/.config/Ultralytics/

# Install linux packages
# g++ required to build 'tflite_support' and 'lap' packages, libusb-1.0-0 required for 'tflite_support' package
RUN apt update \
    && apt install --no-install-recommends -y gcc git zip curl htop libgl1-mesa-glx libglib2.0-0 libpython3-dev gnupg g++ libusb-1.0-0
# RUN alias python=python3

# Create working directory
WORKDIR /usr/src/ultralytics

# Copy contents
# COPY . /usr/src/app  (issues as not a .git directory)
RUN git clone https://github.com/ultralytics/ultralytics /usr/src/ultralytics
ADD https://github.com/ultralytics/assets/releases/download/v0.0.0/yolov8n.pt /usr/src/ultralytics/

# Remove opencv-python from requirements.txt as it conflicts with opencv-python installed in base image
RUN grep -v '^opencv-python' requirements.txt > tmp.txt && mv tmp.txt requirements.txt

# Install pip packages manually for TensorRT compatibility https://github.com/NVIDIA/TensorRT/issues/2567
RUN python3 -m pip install --upgrade pip wheel
RUN pip install --no-cache tqdm matplotlib pyyaml psutil pandas onnx thop "numpy==1.23"
RUN pip install --no-cache -e .

# Set environment variables
ENV OMP_NUM_THREADS=1


# Usage Examples -------------------------------------------------------------------------------------------------------

# Build and Push
# t=ultralytics/ultralytics:latest-jetson && sudo docker build --platform linux/arm64 -f docker/Dockerfile-jetson -t $t . && sudo docker push $t

# Run
# t=ultralytics/ultralytics:latest-jetson && sudo docker run -it --ipc=host $t

# Pull and Run with NVIDIA runtime
# t=ultralytics/ultralytics:latest-jetson && sudo docker pull $t && sudo docker run -it --ipc=host --runtime=nvidia $t
