# Supplementary material for: OBC-YOLOv8: an improved road damage detection model based on YOLOv8
Source: PeerJ Comput Sci. 2025 Jan 7;11:e2593. doi: 10.7717/peerj-cs.2593 (PMC11784705; doi:10.7717/peerj-cs.2593)
Supplement: Supplemental Information 1 [file peerj-cs-11-2593-s001.zip › OBC-YOLOv8-main/ultralytics10.24/docker/Dockerfile-runner]

# Ultralytics YOLO 🚀, AGPL-3.0 license
# Builds GitHub actions CI runner image for deployment to DockerHub https://hub.docker.com/r/ultralytics/ultralytics
# Image is CUDA-optimized for YOLOv8 single/multi-GPU training and inference tests

# Start FROM Ultralytics GPU image
FROM ultralytics/ultralytics:latest

# Set the working directory
WORKDIR /actions-runner

# Download and unpack the latest runner
RUN curl -o actions-runner-linux-x64-2.308.0.tar.gz -L https://github.com/actions/runner/releases/download/v2.308.0/actions-runner-linux-x64-2.308.0.tar.gz && \
    tar xzf actions-runner-linux-x64-2.308.0.tar.gz && \
    rm actions-runner-linux-x64-2.308.0.tar.gz

# Install runner dependencies
ENV RUNNER_ALLOW_RUNASROOT=1
ENV DEBIAN_FRONTEND=noninteractive
RUN ./bin/installdependencies.sh && \
    apt-get -y install libicu-dev

# Inline ENTRYPOINT command to configure and start runner with default TOKEN and NAME
ENTRYPOINT sh -c './config.sh --url https://github.com/ultralytics/ultralytics \
                              --token ${GITHUB_RUNNER_TOKEN:-TOKEN} \
                              --name ${GITHUB_RUNNER_NAME:-NAME} \
                              --labels gpu-latest \
                              --replace && \
                  ./run.sh'


# Usage Examples -------------------------------------------------------------------------------------------------------

# Build and Push
# t=ultralytics/ultralytics:latest-runner && sudo docker build -f docker/Dockerfile-runner -t $t . && sudo docker push $t

# Pull and Run in detached mode with access to GPUs 0 and 1
# t=ultralytics/ultralytics:latest-runner && sudo docker run -d -e GITHUB_RUNNER_TOKEN=TOKEN -e GITHUB_RUNNER_NAME=NAME --ipc=host --gpus '"device=0,1"' $t
