# Supplementary material for: OBC-YOLOv8: an improved road damage detection model based on YOLOv8
Source: PeerJ Comput Sci. 2025 Jan 7;11:e2593. doi: 10.7717/peerj-cs.2593 (PMC11784705; doi:10.7717/peerj-cs.2593)
Supplement: Supplemental Information 1 [file peerj-cs-11-2593-s001.zip › OBC-YOLOv8-main/ultralytics10.24/docs/datasets/index.md]

---
comments: true
description: Explore various computer vision datasets supported by Ultralytics for object detection, segmentation, pose estimation, image classification, and multi-object tracking.
keywords: computer vision, datasets, Ultralytics, YOLO, object detection, instance segmentation, pose estimation, image classification, multi-object tracking
---

# Datasets Overview

Ultralytics provides support for various datasets to facilitate computer vision tasks such as detection, instance segmentation, pose estimation, classification, and multi-object tracking. Below is a list of the main Ultralytics datasets, followed by a summary of each computer vision task and the respective datasets.

## [Detection Datasets](detect/index.md)

Bounding box object detection is a computer vision technique that involves detecting and localizing objects in an image by drawing a bounding box around each object.

- [Argoverse](detect/argoverse.md): A dataset containing 3D tracking and motion forecasting data from urban environments with rich annotations.
- [COCO](detect/coco.md): A large-scale dataset designed for object detection, segmentation, and captioning with over 200K labeled images.
- [COCO8](detect/coco8.md): Contains the first 4 images from COCO train and COCO val, suitable for quick tests.
- [Global Wheat 2020](detect/globalwheat2020.md): A dataset of wheat head images collected from around the world for object detection and localization tasks.
- [Objects365](detect/objects365.md): A high-quality, large-scale dataset for object detection with 365 object categories and over 600K annotated images.
- [OpenImagesV7](detect/open-images-v7.md): A comprehensive dataset by Google with 1.7M train images and 42k validation images.
- [SKU-110K](detect/sku-110k.md): A dataset featuring dense object detection in retail environments with over 11K images and 1.7 million bounding boxes.
- [VisDrone](detect/visdrone.md): A dataset containing object detection and multi-object tracking data from drone-captured imagery with over 10K images and video sequences.
- [VOC](detect/voc.md): The Pascal Visual Object Classes (VOC) dataset for object detection and segmentation with 20 object classes and over 11K images.
- [xView](detect/xview.md): A dataset for object detection in overhead imagery with 60 object categories and over 1 million annotated objects.

## [Instance Segmentation Datasets](segment/index.md)

Instance segmentation is a computer vision technique that involves identifying and localizing objects in an image at the pixel level.

- [COCO](segment/coco.md): A large-scale dataset designed for object detection, segmentation, and captioning tasks with over 200K labeled images.
- [COCO8-seg](segment/coco8-seg.md): A smaller dataset for instance segmentation tasks, containing a subset of 8 COCO images with segmentation annotations.

## [Pose Estimation](pose/index.md)

Pose estimation is a technique used to determine the pose of the object relative to the camera or the world coordinate system.

- [COCO](pose/coco.md): A large-scale dataset with human pose annotations designed for pose estimation tasks.
- [COCO8-pose](pose/coco8-pose.md): A smaller dataset for pose estimation tasks, containing a subset of 8 COCO images with human pose annotations.

## [Classification](classify/index.md)

Image classification is a computer vision task that involves categorizing an image into one or more predefined classes or categories based on its visual content.

- [Caltech 101](classify/caltech101.md): A dataset containing images of 101 object categories for image classification tasks.
- [Caltech 256](classify/caltech256.md): An extended version of Caltech 101 with 256 object categories and more challenging images.
- [CIFAR-10](classify/cifar10.md): A dataset of 60K 32x32 color images in 10 classes, with 6K images per class.
- [CIFAR-100](classify/cifar100.md): An extended version of CIFAR-10 with 100 object categories and 600 images per class.
- [Fashion-MNIST](classify/fashion-mnist.md): A dataset consisting of 70,000 grayscale images of 10 fashion categories for image classification tasks.
- [ImageNet](classify/imagenet.md): A large-scale dataset for object detection and image classification with over 14 million images and 20,000 categories.
- [ImageNet-10](classify/imagenet10.md): A smaller subset of ImageNet with 10 categories for faster experimentation and testing.
- [Imagenette](classify/imagenette.md): A smaller subset of ImageNet that contains 10 easily distinguishable classes for quicker training and testing.
- [Imagewoof](classify/imagewoof.md): A more challenging subset of ImageNet containing 10 dog breed categories for image classification tasks.
- [MNIST](classify/mnist.md): A dataset of 70,000 grayscale images of handwritten digits for image classification tasks.

## [Oriented Bounding Boxes (OBB)](obb/index.md)

Oriented Bounding Boxes (OBB) is a method in computer vision for detecting angled objects in images using rotated bounding boxes, often applied to aerial and satellite imagery.

- [DOTAv2](obb/dota-v2.md): A popular OBB aerial imagery dataset with 1.7 million instances and 11,268 images.

## [Multi-Object Tracking](track/index.md)

Multi-object tracking is a computer vision technique that involves detecting and tracking multiple objects over time in a video sequence.

- [Argoverse](detect/argoverse.md): A dataset containing 3D tracking and motion forecasting data from urban environments with rich annotations for multi-object tracking tasks.
- [VisDrone](detect/visdrone.md): A dataset containing object detection and multi-object tracking data from drone-captured imagery with over 10K images and video sequences.
