# Supplementary material for: OBC-YOLOv8: an improved road damage detection model based on YOLOv8
Source: PeerJ Comput Sci. 2025 Jan 7;11:e2593. doi: 10.7717/peerj-cs.2593 (PMC11784705; doi:10.7717/peerj-cs.2593)
Supplement: Supplemental Information 1 [file peerj-cs-11-2593-s001.zip › OBC-YOLOv8-main/ultralytics10.24/docs/help/index.md]

---
comments: true
description: Find comprehensive guides and documents on Ultralytics YOLO tasks. Includes FAQs, contributing guides, CI guide, CLA, MRE guide, code of conduct & more.
keywords: Ultralytics, YOLO, guides, documents, FAQ, contributing, CI guide, CLA, MRE guide, code of conduct, EHS policy, security policy
---

Welcome to the Ultralytics Help page! We are committed to providing you with comprehensive resources to make your experience with Ultralytics YOLO repositories as smooth and enjoyable as possible. On this page, you'll find essential links to guides and documents that will help you navigate through common tasks and address any questions you might have while using our repositories.

- [Frequently Asked Questions (FAQ)](FAQ.md): Find answers to common questions and issues faced by users and contributors of Ultralytics YOLO repositories.
- [Contributing Guide](contributing.md): Learn the best practices for submitting pull requests, reporting bugs, and contributing to the development of our repositories.
- [Continuous Integration (CI) Guide](CI.md): Understand the CI tests we perform for each Ultralytics repository and see their current statuses.
- [Contributor License Agreement (CLA)](CLA.md): Familiarize yourself with our CLA to understand the terms and conditions for contributing to Ultralytics projects.
- [Minimum Reproducible Example (MRE) Guide](minimum_reproducible_example.md): Understand how to create an MRE when submitting bug reports to ensure that our team can quickly and efficiently address the issue.
- [Code of Conduct](code_of_conduct.md): Learn about our community guidelines and expectations to ensure a welcoming and inclusive environment for all participants.
- [Environmental, Health and Safety (EHS) Policy](environmental-health-safety.md): Explore Ultralytics' dedicated approach towards maintaining a sustainable, safe, and healthy work environment for all our stakeholders.
- [Security Policy](../SECURITY.md): Understand our security practices and how to report security vulnerabilities responsibly.

We highly recommend going through these guides to make the most of your collaboration with the Ultralytics community. Our goal is to maintain a welcoming and supportive environment for all users and contributors. If you need further assistance, don't hesitate to reach out to us through GitHub Issues or the official discussion forum. Happy coding!
