# Supplementary material for: OBC-YOLOv8: an improved road damage detection model based on YOLOv8
Source: PeerJ Comput Sci. 2025 Jan 7;11:e2593. doi: 10.7717/peerj-cs.2593 (PMC11784705; doi:10.7717/peerj-cs.2593)
Supplement: Supplemental Information 1 [file peerj-cs-11-2593-s001.zip › OBC-YOLOv8-main/ultralytics10.24/docs/hub/index.md]

---
comments: true
description: Gain seamless experience in training and deploying your YOLOv5 and YOLOv8 models with Ultralytics HUB. Explore pre-trained models, templates and various integrations.
keywords: Ultralytics HUB, YOLOv5, YOLOv8, model training, model deployment, pretrained models, model integrations
---

# Ultralytics HUB

<a href="https://bit.ly/ultralytics_hub" target="_blank">
<img width="100%" src="https://github.com/ultralytics/assets/raw/main/im/ultralytics-hub.png"></a>
<br>
<br>
<div align="center">
  <a href="https://github.com/ultralytics/hub/actions/workflows/ci.yaml">
    <img src="https://github.com/ultralytics/hub/actions/workflows/ci.yaml/badge.svg" alt="CI CPU"></a>
  <a href="https://colab.research.google.com/github/ultralytics/hub/blob/master/hub.ipynb">
    <img src="https://colab.research.google.com/assets/colab-badge.svg" alt="Open In Colab"></a>
</div>
<br>

👋 Hello from the [Ultralytics](https://ultralytics.com/) Team! We've been working hard these last few months to
launch [Ultralytics HUB](https://bit.ly/ultralytics_hub), a new web tool for training and deploying all your YOLOv5 and YOLOv8 🚀
models from one spot!

## Introduction

HUB is designed to be user-friendly and intuitive, with a drag-and-drop interface that allows users to
easily upload their data and train new models quickly. It offers a range of pre-trained models and
templates to choose from, making it easy for users to get started with training their own models. Once a model is
trained, it can be easily deployed and used for real-time object detection, instance segmentation and classification tasks.

We hope that the resources here will help you get the most out of HUB. Please browse the HUB <a href="https://docs.ultralytics.com/hub">Docs</a> for details, raise an issue on <a href="https://github.com/ultralytics/hub/issues/new/choose">GitHub</a> for support, and join our <a href="https://ultralytics.com/discord">Discord</a> community for questions and discussions!

- [**Quickstart**](./quickstart.md). Start training and deploying YOLO models with HUB in seconds.
- [**Datasets: Preparing and Uploading**](./datasets.md). Learn how to prepare and upload your datasets to HUB in YOLO format.
- [**Projects: Creating and Managing**](./projects.md). Group your models into projects for improved organization.
- [**Models: Training and Exporting**](./models.md). Train YOLOv5 and YOLOv8 models on your custom datasets and export them to various formats for deployment.
- [**Integrations: Options**](./integrations.md). Explore different integration options for your trained models, such as TensorFlow, ONNX, OpenVINO, CoreML, and PaddlePaddle.
- [**Ultralytics HUB App**](./app/index.md). Learn about the Ultralytics App for iOS and Android, which allows you to run models directly on your mobile device.
    * [**iOS**](./app/ios.md). Learn about YOLO CoreML models accelerated on Apple's Neural Engine on iPhones and iPads.
    * [**Android**](./app/android.md). Explore TFLite acceleration on mobile devices.
- [**Inference API**](./inference_api.md). Understand how to use the Inference API for running your trained models in the cloud to generate predictions.
