# Supplementary material for: OBC-YOLOv8: an improved road damage detection model based on YOLOv8
Source: PeerJ Comput Sci. 2025 Jan 7;11:e2593. doi: 10.7717/peerj-cs.2593 (PMC11784705; doi:10.7717/peerj-cs.2593)
Supplement: Supplemental Information 1 [file peerj-cs-11-2593-s001.zip › OBC-YOLOv8-main/ultralytics10.24/docs/reference/cfg/__init__.md]

---
description: Explore Ultralytics cfg functions like cfg2dict, handle_deprecation, merge_equal_args & more to handle YOLO settings and configurations efficiently.
keywords: Ultralytics, YOLO, Configuration, cfg2dict, handle_deprecation, merge_equals_args, handle_yolo_settings, copy_default_cfg, Image Detection
---

# Reference for `ultralytics/cfg/__init__.py`

!!! note

    Full source code for this file is available at [https://github.com/ultralytics/ultralytics/blob/main/ultralytics/cfg/__init__.py](https://github.com/ultralytics/ultralytics/blob/main/ultralytics/cfg/__init__.py). Help us fix any issues you see by submitting a [Pull Request](https://docs.ultralytics.com/help/contributing/) 🛠️. Thank you 🙏!

---
## ::: ultralytics.cfg.cfg2dict
<br><br>

---
## ::: ultralytics.cfg.get_cfg
<br><br>

---
## ::: ultralytics.cfg.get_save_dir
<br><br>

---
## ::: ultralytics.cfg._handle_deprecation
<br><br>

---
## ::: ultralytics.cfg.check_dict_alignment
<br><br>

---
## ::: ultralytics.cfg.merge_equals_args
<br><br>

---
## ::: ultralytics.cfg.handle_yolo_hub
<br><br>

---
## ::: ultralytics.cfg.handle_yolo_settings
<br><br>

---
## ::: ultralytics.cfg.parse_key_value_pair
<br><br>

---
## ::: ultralytics.cfg.smart_value
<br><br>

---
## ::: ultralytics.cfg.entrypoint
<br><br>

---
## ::: ultralytics.cfg.copy_default_cfg
<br><br>
