# Supplementary material for: OBC-YOLOv8: an improved road damage detection model based on YOLOv8
Source: PeerJ Comput Sci. 2025 Jan 7;11:e2593. doi: 10.7717/peerj-cs.2593 (PMC11784705; doi:10.7717/peerj-cs.2593)
Supplement: Supplemental Information 1 [file peerj-cs-11-2593-s001.zip › OBC-YOLOv8-main/ultralytics10.24/docs/reference/data/augment.md]

---
description: Detailed exploration into Ultralytics data augmentation methods including BaseTransform, MixUp, LetterBox, ToTensor, and more for enhancing model performance.
keywords: Ultralytics, Data Augmentation, BaseTransform, MixUp, RandomHSV, LetterBox, Albumentations, classify_transforms, classify_albumentations
---

# Reference for `ultralytics/data/augment.py`

!!! note

    Full source code for this file is available at [https://github.com/ultralytics/ultralytics/blob/main/ultralytics/data/augment.py](https://github.com/ultralytics/ultralytics/blob/main/ultralytics/data/augment.py). Help us fix any issues you see by submitting a [Pull Request](https://docs.ultralytics.com/help/contributing/) 🛠️. Thank you 🙏!

---
## ::: ultralytics.data.augment.BaseTransform
<br><br>

---
## ::: ultralytics.data.augment.Compose
<br><br>

---
## ::: ultralytics.data.augment.BaseMixTransform
<br><br>

---
## ::: ultralytics.data.augment.Mosaic
<br><br>

---
## ::: ultralytics.data.augment.MixUp
<br><br>

---
## ::: ultralytics.data.augment.RandomPerspective
<br><br>

---
## ::: ultralytics.data.augment.RandomHSV
<br><br>

---
## ::: ultralytics.data.augment.RandomFlip
<br><br>

---
## ::: ultralytics.data.augment.LetterBox
<br><br>

---
## ::: ultralytics.data.augment.CopyPaste
<br><br>

---
## ::: ultralytics.data.augment.Albumentations
<br><br>

---
## ::: ultralytics.data.augment.Format
<br><br>

---
## ::: ultralytics.data.augment.ClassifyLetterBox
<br><br>

---
## ::: ultralytics.data.augment.CenterCrop
<br><br>

---
## ::: ultralytics.data.augment.ToTensor
<br><br>

---
## ::: ultralytics.data.augment.v8_transforms
<br><br>

---
## ::: ultralytics.data.augment.classify_transforms
<br><br>

---
## ::: ultralytics.data.augment.hsv2colorjitter
<br><br>

---
## ::: ultralytics.data.augment.classify_albumentations
<br><br>
