# Supplementary material for: OBC-YOLOv8: an improved road damage detection model based on YOLOv8
Source: PeerJ Comput Sci. 2025 Jan 7;11:e2593. doi: 10.7717/peerj-cs.2593 (PMC11784705; doi:10.7717/peerj-cs.2593)
Supplement: Supplemental Information 1 [file peerj-cs-11-2593-s001.zip › OBC-YOLOv8-main/ultralytics10.24/docs/reference/data/converter.md]

---
description: Explore Ultralytics data converter functions like coco91_to_coco80_class, merge_multi_segment, rle2polygon for efficient data handling.
keywords: Ultralytics, Data Converter, coco91_to_coco80_class, merge_multi_segment, rle2polygon
---

# Reference for `ultralytics/data/converter.py`

!!! note

    Full source code for this file is available at [https://github.com/ultralytics/ultralytics/blob/main/ultralytics/data/converter.py](https://github.com/ultralytics/ultralytics/blob/main/ultralytics/data/converter.py). Help us fix any issues you see by submitting a [Pull Request](https://docs.ultralytics.com/help/contributing/) 🛠️. Thank you 🙏!

---
## ::: ultralytics.data.converter.coco91_to_coco80_class
<br><br>

---
## ::: ultralytics.data.converter.coco80_to_coco91_class
<br><br>

---
## ::: ultralytics.data.converter.convert_coco
<br><br>

---
## ::: ultralytics.data.converter.convert_dota_to_yolo_obb
<br><br>

---
## ::: ultralytics.data.converter.min_index
<br><br>

---
## ::: ultralytics.data.converter.merge_multi_segment
<br><br>
