# Supplementary material for: OBC-YOLOv8: an improved road damage detection model based on YOLOv8
Source: PeerJ Comput Sci. 2025 Jan 7;11:e2593. doi: 10.7717/peerj-cs.2593 (PMC11784705; doi:10.7717/peerj-cs.2593)
Supplement: Supplemental Information 1 [file peerj-cs-11-2593-s001.zip › OBC-YOLOv8-main/ultralytics10.24/docs/reference/data/utils.md]

---
description: Uncover a detailed guide to Ultralytics data utilities. Learn functions from img2label_paths to autosplit, all boosting your YOLO model’s efficiency.
keywords: Ultralytics, data utils, YOLO, img2label_paths, exif_size, polygon2mask, polygons2masks_overlap, check_cls_dataset, delete_dsstore, autosplit
---

# Reference for `ultralytics/data/utils.py`

!!! note

    Full source code for this file is available at [https://github.com/ultralytics/ultralytics/blob/main/ultralytics/data/utils.py](https://github.com/ultralytics/ultralytics/blob/main/ultralytics/data/utils.py). Help us fix any issues you see by submitting a [Pull Request](https://docs.ultralytics.com/help/contributing/) 🛠️. Thank you 🙏!

---
## ::: ultralytics.data.utils.HUBDatasetStats
<br><br>

---
## ::: ultralytics.data.utils.img2label_paths
<br><br>

---
## ::: ultralytics.data.utils.get_hash
<br><br>

---
## ::: ultralytics.data.utils.exif_size
<br><br>

---
## ::: ultralytics.data.utils.verify_image
<br><br>

---
## ::: ultralytics.data.utils.verify_image_label
<br><br>

---
## ::: ultralytics.data.utils.polygon2mask
<br><br>

---
## ::: ultralytics.data.utils.polygons2masks
<br><br>

---
## ::: ultralytics.data.utils.polygons2masks_overlap
<br><br>

---
## ::: ultralytics.data.utils.check_det_dataset
<br><br>

---
## ::: ultralytics.data.utils.check_cls_dataset
<br><br>

---
## ::: ultralytics.data.utils.compress_one_image
<br><br>

---
## ::: ultralytics.data.utils.autosplit
<br><br>
