# Supplementary material for: OBC-YOLOv8: an improved road damage detection model based on YOLOv8
Source: PeerJ Comput Sci. 2025 Jan 7;11:e2593. doi: 10.7717/peerj-cs.2593 (PMC11784705; doi:10.7717/peerj-cs.2593)
Supplement: Supplemental Information 1 [file peerj-cs-11-2593-s001.zip › OBC-YOLOv8-main/ultralytics10.24/docs/reference/hub/utils.md]

---
description: Explore Ultralytics docs for various Events, including "request_with_credentials" and "requests_with_progress". Also, understand the use of the "smart_request".
keywords: Ultralytics, Events, request_with_credentials, smart_request, Ultralytics hub utils, requests_with_progress
---

# Reference for `ultralytics/hub/utils.py`

!!! note

    Full source code for this file is available at [https://github.com/ultralytics/ultralytics/blob/main/ultralytics/hub/utils.py](https://github.com/ultralytics/ultralytics/blob/main/ultralytics/hub/utils.py). Help us fix any issues you see by submitting a [Pull Request](https://docs.ultralytics.com/help/contributing/) 🛠️. Thank you 🙏!

---
## ::: ultralytics.hub.utils.Events
<br><br>

---
## ::: ultralytics.hub.utils.request_with_credentials
<br><br>

---
## ::: ultralytics.hub.utils.requests_with_progress
<br><br>

---
## ::: ultralytics.hub.utils.smart_request
<br><br>
