# Supplementary material for: OBC-YOLOv8: an improved road damage detection model based on YOLOv8
Source: PeerJ Comput Sci. 2025 Jan 7;11:e2593. doi: 10.7717/peerj-cs.2593 (PMC11784705; doi:10.7717/peerj-cs.2593)
Supplement: Supplemental Information 1 [file peerj-cs-11-2593-s001.zip › OBC-YOLOv8-main/ultralytics10.24/docs/reference/models/nas/val.md]

---
description: Explore the utilities and functions of the Ultralytics NASValidator. Find out how it benefits allocation and optimization in AI models.
keywords: Ultralytics, NASValidator, models.nas.val.NASValidator, AI models, allocation, optimization
---

# Reference for `ultralytics/models/nas/val.py`

!!! note

    Full source code for this file is available at [https://github.com/ultralytics/ultralytics/blob/main/ultralytics/models/nas/val.py](https://github.com/ultralytics/ultralytics/blob/main/ultralytics/models/nas/val.py). Help us fix any issues you see by submitting a [Pull Request](https://docs.ultralytics.com/help/contributing/) 🛠️. Thank you 🙏!

---
## ::: ultralytics.models.nas.val.NASValidator
<br><br>
