# Supplementary material for: OBC-YOLOv8: an improved road damage detection model based on YOLOv8
Source: PeerJ Comput Sci. 2025 Jan 7;11:e2593. doi: 10.7717/peerj-cs.2593 (PMC11784705; doi:10.7717/peerj-cs.2593)
Supplement: Supplemental Information 1 [file peerj-cs-11-2593-s001.zip › OBC-YOLOv8-main/ultralytics10.24/docs/reference/models/sam/amg.md]

---
description: Explore Ultralytics methods for mask data processing, transformation and encoding. Deepen your understanding of RLE encoding, image cropping and more.
keywords: Ultralytics, Mask Data, Transformation, Encoding, RLE encoding, Image cropping, Pytorch, SAM, AMG, Ultralytics model
---

# Reference for `ultralytics/models/sam/amg.py`

!!! note

    Full source code for this file is available at [https://github.com/ultralytics/ultralytics/blob/main/ultralytics/models/sam/amg.py](https://github.com/ultralytics/ultralytics/blob/main/ultralytics/models/sam/amg.py). Help us fix any issues you see by submitting a [Pull Request](https://docs.ultralytics.com/help/contributing/) 🛠️. Thank you 🙏!

---
## ::: ultralytics.models.sam.amg.is_box_near_crop_edge
<br><br>

---
## ::: ultralytics.models.sam.amg.batch_iterator
<br><br>

---
## ::: ultralytics.models.sam.amg.calculate_stability_score
<br><br>

---
## ::: ultralytics.models.sam.amg.build_point_grid
<br><br>

---
## ::: ultralytics.models.sam.amg.build_all_layer_point_grids
<br><br>

---
## ::: ultralytics.models.sam.amg.generate_crop_boxes
<br><br>

---
## ::: ultralytics.models.sam.amg.uncrop_boxes_xyxy
<br><br>

---
## ::: ultralytics.models.sam.amg.uncrop_points
<br><br>

---
## ::: ultralytics.models.sam.amg.uncrop_masks
<br><br>

---
## ::: ultralytics.models.sam.amg.remove_small_regions
<br><br>

---
## ::: ultralytics.models.sam.amg.batched_mask_to_box
<br><br>
