# Supplementary material for: OBC-YOLOv8: an improved road damage detection model based on YOLOv8
Source: PeerJ Comput Sci. 2025 Jan 7;11:e2593. doi: 10.7717/peerj-cs.2593 (PMC11784705; doi:10.7717/peerj-cs.2593)
Supplement: Supplemental Information 1 [file peerj-cs-11-2593-s001.zip › OBC-YOLOv8-main/ultralytics10.24/docs/reference/models/sam/modules/tiny_encoder.md]

---
description: Get in-depth insights about Ultralytics Tiny Encoder Modules such as Conv2d_BN, MBConv, ConvLayer, Attention, BasicLayer, and TinyViT. Improve your understanding of machine learning model components.
keywords: Ultralytics, Tiny Encoder, Conv2d_BN, MBConv, ConvLayer, Attention, BasicLayer, TinyViT, Machine learning modules, Ultralytics models
---

# Reference for `ultralytics/models/sam/modules/tiny_encoder.py`

!!! note

    Full source code for this file is available at [https://github.com/ultralytics/ultralytics/blob/main/ultralytics/models/sam/modules/tiny_encoder.py](https://github.com/ultralytics/ultralytics/blob/main/ultralytics/models/sam/modules/tiny_encoder.py). Help us fix any issues you see by submitting a [Pull Request](https://docs.ultralytics.com/help/contributing/) 🛠️. Thank you 🙏!

---
## ::: ultralytics.models.sam.modules.tiny_encoder.Conv2d_BN
<br><br>

---
## ::: ultralytics.models.sam.modules.tiny_encoder.PatchEmbed
<br><br>

---
## ::: ultralytics.models.sam.modules.tiny_encoder.MBConv
<br><br>

---
## ::: ultralytics.models.sam.modules.tiny_encoder.PatchMerging
<br><br>

---
## ::: ultralytics.models.sam.modules.tiny_encoder.ConvLayer
<br><br>

---
## ::: ultralytics.models.sam.modules.tiny_encoder.Mlp
<br><br>

---
## ::: ultralytics.models.sam.modules.tiny_encoder.Attention
<br><br>

---
## ::: ultralytics.models.sam.modules.tiny_encoder.TinyViTBlock
<br><br>

---
## ::: ultralytics.models.sam.modules.tiny_encoder.BasicLayer
<br><br>

---
## ::: ultralytics.models.sam.modules.tiny_encoder.LayerNorm2d
<br><br>

---
## ::: ultralytics.models.sam.modules.tiny_encoder.TinyViT
<br><br>
