# Supplementary material for: OBC-YOLOv8: an improved road damage detection model based on YOLOv8
Source: PeerJ Comput Sci. 2025 Jan 7;11:e2593. doi: 10.7717/peerj-cs.2593 (PMC11784705; doi:10.7717/peerj-cs.2593)
Supplement: Supplemental Information 1 [file peerj-cs-11-2593-s001.zip › OBC-YOLOv8-main/ultralytics10.24/docs/reference/models/utils/loss.md]

---
description: Learn to use the DETRLoss function provided by Ultralytics YOLO. Understand how to utilize loss in RTDETR detection models to improve accuracy.
keywords: Ultralytics, YOLO, Documentation, DETRLoss, Detection Loss, Loss function, DETR, RTDETR Detection Models
---

# Reference for `ultralytics/models/utils/loss.py`

!!! note

    Full source code for this file is available at [https://github.com/ultralytics/ultralytics/blob/main/ultralytics/models/utils/loss.py](https://github.com/ultralytics/ultralytics/blob/main/ultralytics/models/utils/loss.py). Help us fix any issues you see by submitting a [Pull Request](https://docs.ultralytics.com/help/contributing/) 🛠️. Thank you 🙏!

---
## ::: ultralytics.models.utils.loss.DETRLoss
<br><br>

---
## ::: ultralytics.models.utils.loss.RTDETRDetectionLoss
<br><br>
