# Supplementary material for: OBC-YOLOv8: an improved road damage detection model based on YOLOv8
Source: PeerJ Comput Sci. 2025 Jan 7;11:e2593. doi: 10.7717/peerj-cs.2593 (PMC11784705; doi:10.7717/peerj-cs.2593)
Supplement: Supplemental Information 1 [file peerj-cs-11-2593-s001.zip › OBC-YOLOv8-main/ultralytics10.24/docs/reference/models/yolo/segment/train.md]

---
description: Maximize your YOLO model's performance with our SegmentationTrainer. Explore comprehensive guides and tutorials on ultralytics.com.
keywords: Ultralytics, YOLO, SegmentationTrainer, image segmentation, object detection, model training, YOLO model
---

# Reference for `ultralytics/models/yolo/segment/train.py`

!!! note

    Full source code for this file is available at [https://github.com/ultralytics/ultralytics/blob/main/ultralytics/models/yolo/segment/train.py](https://github.com/ultralytics/ultralytics/blob/main/ultralytics/models/yolo/segment/train.py). Help us fix any issues you see by submitting a [Pull Request](https://docs.ultralytics.com/help/contributing/) 🛠️. Thank you 🙏!

---
## ::: ultralytics.models.yolo.segment.train.SegmentationTrainer
<br><br>
