# Supplementary material for: OBC-YOLOv8: an improved road damage detection model based on YOLOv8
Source: PeerJ Comput Sci. 2025 Jan 7;11:e2593. doi: 10.7717/peerj-cs.2593 (PMC11784705; doi:10.7717/peerj-cs.2593)
Supplement: Supplemental Information 1 [file peerj-cs-11-2593-s001.zip › OBC-YOLOv8-main/ultralytics10.24/docs/reference/nn/modules/block.md]

---
description: Explore Ultralytics YOLO neural network modules, Proto to BottleneckCSP. Detailed explanation of each module with easy-to-follow code examples.
keywords: YOLO, Ultralytics, neural network, nn.modules.block, Proto, HGBlock, SPPF, C2, C3, RepC3, C3Ghost, Bottleneck, BottleneckCSP
---

# Reference for `ultralytics/nn/modules/block.py`

!!! note

    Full source code for this file is available at [https://github.com/ultralytics/ultralytics/blob/main/ultralytics/nn/modules/block.py](https://github.com/ultralytics/ultralytics/blob/main/ultralytics/nn/modules/block.py). Help us fix any issues you see by submitting a [Pull Request](https://docs.ultralytics.com/help/contributing/) 🛠️. Thank you 🙏!

---
## ::: ultralytics.nn.modules.block.DFL
<br><br>

---
## ::: ultralytics.nn.modules.block.Proto
<br><br>

---
## ::: ultralytics.nn.modules.block.HGStem
<br><br>

---
## ::: ultralytics.nn.modules.block.HGBlock
<br><br>

---
## ::: ultralytics.nn.modules.block.SPP
<br><br>

---
## ::: ultralytics.nn.modules.block.SPPF
<br><br>

---
## ::: ultralytics.nn.modules.block.C1
<br><br>

---
## ::: ultralytics.nn.modules.block.C2
<br><br>

---
## ::: ultralytics.nn.modules.block.C2f
<br><br>

---
## ::: ultralytics.nn.modules.block.C3
<br><br>

---
## ::: ultralytics.nn.modules.block.C3x
<br><br>

---
## ::: ultralytics.nn.modules.block.RepC3
<br><br>

---
## ::: ultralytics.nn.modules.block.C3TR
<br><br>

---
## ::: ultralytics.nn.modules.block.C3Ghost
<br><br>

---
## ::: ultralytics.nn.modules.block.GhostBottleneck
<br><br>

---
## ::: ultralytics.nn.modules.block.Bottleneck
<br><br>

---
## ::: ultralytics.nn.modules.block.BottleneckCSP
<br><br>
