# Supplementary material for: OBC-YOLOv8: an improved road damage detection model based on YOLOv8
Source: PeerJ Comput Sci. 2025 Jan 7;11:e2593. doi: 10.7717/peerj-cs.2593 (PMC11784705; doi:10.7717/peerj-cs.2593)
Supplement: Supplemental Information 1 [file peerj-cs-11-2593-s001.zip › OBC-YOLOv8-main/ultralytics10.24/docs/reference/nn/modules/conv.md]

---
description: Explore various Ultralytics convolution modules including Conv2, DWConv, ConvTranspose, GhostConv, Channel Attention and more.
keywords: Ultralytics, Convolution Modules, Conv2, DWConv, ConvTranspose, GhostConv, ChannelAttention, CBAM, autopad
---

# Reference for `ultralytics/nn/modules/conv.py`

!!! note

    Full source code for this file is available at [https://github.com/ultralytics/ultralytics/blob/main/ultralytics/nn/modules/conv.py](https://github.com/ultralytics/ultralytics/blob/main/ultralytics/nn/modules/conv.py). Help us fix any issues you see by submitting a [Pull Request](https://docs.ultralytics.com/help/contributing/) 🛠️. Thank you 🙏!

---
## ::: ultralytics.nn.modules.conv.Conv
<br><br>

---
## ::: ultralytics.nn.modules.conv.Conv2
<br><br>

---
## ::: ultralytics.nn.modules.conv.LightConv
<br><br>

---
## ::: ultralytics.nn.modules.conv.DWConv
<br><br>

---
## ::: ultralytics.nn.modules.conv.DWConvTranspose2d
<br><br>

---
## ::: ultralytics.nn.modules.conv.ConvTranspose
<br><br>

---
## ::: ultralytics.nn.modules.conv.Focus
<br><br>

---
## ::: ultralytics.nn.modules.conv.GhostConv
<br><br>

---
## ::: ultralytics.nn.modules.conv.RepConv
<br><br>

---
## ::: ultralytics.nn.modules.conv.ChannelAttention
<br><br>

---
## ::: ultralytics.nn.modules.conv.SpatialAttention
<br><br>

---
## ::: ultralytics.nn.modules.conv.CBAM
<br><br>

---
## ::: ultralytics.nn.modules.conv.Concat
<br><br>

---
## ::: ultralytics.nn.modules.conv.autopad
<br><br>
