# Supplementary material for: OBC-YOLOv8: an improved road damage detection model based on YOLOv8
Source: PeerJ Comput Sci. 2025 Jan 7;11:e2593. doi: 10.7717/peerj-cs.2593 (PMC11784705; doi:10.7717/peerj-cs.2593)
Supplement: Supplemental Information 1 [file peerj-cs-11-2593-s001.zip › OBC-YOLOv8-main/ultralytics10.24/docs/reference/nn/modules/transformer.md]

---
description: Learn about Ultralytics transformer encoder, layer, MLP block, LayerNorm2d and the deformable transformer decoder layer. Expand your understanding of these crucial AI modules.
keywords: Ultralytics, Ultralytics documentation, TransformerEncoderLayer, TransformerLayer, MLPBlock, LayerNorm2d, DeformableTransformerDecoderLayer
---

# Reference for `ultralytics/nn/modules/transformer.py`

!!! note

    Full source code for this file is available at [https://github.com/ultralytics/ultralytics/blob/main/ultralytics/nn/modules/transformer.py](https://github.com/ultralytics/ultralytics/blob/main/ultralytics/nn/modules/transformer.py). Help us fix any issues you see by submitting a [Pull Request](https://docs.ultralytics.com/help/contributing/) 🛠️. Thank you 🙏!

---
## ::: ultralytics.nn.modules.transformer.TransformerEncoderLayer
<br><br>

---
## ::: ultralytics.nn.modules.transformer.AIFI
<br><br>

---
## ::: ultralytics.nn.modules.transformer.TransformerLayer
<br><br>

---
## ::: ultralytics.nn.modules.transformer.TransformerBlock
<br><br>

---
## ::: ultralytics.nn.modules.transformer.MLPBlock
<br><br>

---
## ::: ultralytics.nn.modules.transformer.MLP
<br><br>

---
## ::: ultralytics.nn.modules.transformer.LayerNorm2d
<br><br>

---
## ::: ultralytics.nn.modules.transformer.MSDeformAttn
<br><br>

---
## ::: ultralytics.nn.modules.transformer.DeformableTransformerDecoderLayer
<br><br>

---
## ::: ultralytics.nn.modules.transformer.DeformableTransformerDecoder
<br><br>
