# Supplementary material for: OBC-YOLOv8: an improved road damage detection model based on YOLOv8
Source: PeerJ Comput Sci. 2025 Jan 7;11:e2593. doi: 10.7717/peerj-cs.2593 (PMC11784705; doi:10.7717/peerj-cs.2593)
Supplement: Supplemental Information 1 [file peerj-cs-11-2593-s001.zip › OBC-YOLOv8-main/ultralytics10.24/docs/reference/nn/modules/utils.md]

---
description: Explore Ultralytics neural network utils, such as bias_init_with_prob, inverse_sigmoid and multi_scale_deformable_attn_pytorch functions.
keywords: Ultralytics, neural network, nn.modules.utils, bias_init_with_prob, inverse_sigmoid, multi_scale_deformable_attn_pytorch
---

# Reference for `ultralytics/nn/modules/utils.py`

!!! note

    Full source code for this file is available at [https://github.com/ultralytics/ultralytics/blob/main/ultralytics/nn/modules/utils.py](https://github.com/ultralytics/ultralytics/blob/main/ultralytics/nn/modules/utils.py). Help us fix any issues you see by submitting a [Pull Request](https://docs.ultralytics.com/help/contributing/) 🛠️. Thank you 🙏!

---
## ::: ultralytics.nn.modules.utils._get_clones
<br><br>

---
## ::: ultralytics.nn.modules.utils.bias_init_with_prob
<br><br>

---
## ::: ultralytics.nn.modules.utils.linear_init_
<br><br>

---
## ::: ultralytics.nn.modules.utils.inverse_sigmoid
<br><br>

---
## ::: ultralytics.nn.modules.utils.multi_scale_deformable_attn_pytorch
<br><br>
