# Supplementary material for: OBC-YOLOv8: an improved road damage detection model based on YOLOv8
Source: PeerJ Comput Sci. 2025 Jan 7;11:e2593. doi: 10.7717/peerj-cs.2593 (PMC11784705; doi:10.7717/peerj-cs.2593)
Supplement: Supplemental Information 1 [file peerj-cs-11-2593-s001.zip › OBC-YOLOv8-main/ultralytics10.24/docs/reference/nn/tasks.md]

# Reference for `ultralytics/nn/tasks.py`

!!! note

    Full source code for this file is available at [https://github.com/ultralytics/ultralytics/blob/main/ultralytics/nn/tasks.py](https://github.com/ultralytics/ultralytics/blob/main/ultralytics/nn/tasks.py). Help us fix any issues you see by submitting a [Pull Request](https://docs.ultralytics.com/help/contributing/) 🛠️. Thank you 🙏!

---
## ::: ultralytics.nn.tasks.BaseModel
<br><br>

---
## ::: ultralytics.nn.tasks.DetectionModel
<br><br>

---
## ::: ultralytics.nn.tasks.SegmentationModel
<br><br>

---
## ::: ultralytics.nn.tasks.PoseModel
<br><br>

---
## ::: ultralytics.nn.tasks.ClassificationModel
<br><br>

---
## ::: ultralytics.nn.tasks.RTDETRDetectionModel
<br><br>

---
## ::: ultralytics.nn.tasks.Ensemble
<br><br>

---
## ::: ultralytics.nn.tasks.temporary_modules
<br><br>

---
## ::: ultralytics.nn.tasks.torch_safe_load
<br><br>

---
## ::: ultralytics.nn.tasks.attempt_load_weights
<br><br>

---
## ::: ultralytics.nn.tasks.attempt_load_one_weight
<br><br>

---
## ::: ultralytics.nn.tasks.parse_model
<br><br>

---
## ::: ultralytics.nn.tasks.yaml_model_load
<br><br>

---
## ::: ultralytics.nn.tasks.guess_model_scale
<br><br>

---
## ::: ultralytics.nn.tasks.guess_model_task
<br><br>
