# Supplementary material for: OBC-YOLOv8: an improved road damage detection model based on YOLOv8
Source: PeerJ Comput Sci. 2025 Jan 7;11:e2593. doi: 10.7717/peerj-cs.2593 (PMC11784705; doi:10.7717/peerj-cs.2593)
Supplement: Supplemental Information 1 [file peerj-cs-11-2593-s001.zip › OBC-YOLOv8-main/ultralytics10.24/docs/reference/utils/__init__.md]

---
description: Explore the Ultralytics Utils package, with handy functions like colorstr, yaml_save, set_logging & more, designed to enhance your coding experience.
keywords: Ultralytics, Utils, utilitarian functions, colorstr, yaml_save, set_logging, is_kaggle, is_docker, clean_url
---

# Reference for `ultralytics/utils/__init__.py`

!!! note

    Full source code for this file is available at [https://github.com/ultralytics/ultralytics/blob/main/ultralytics/utils/__init__.py](https://github.com/ultralytics/ultralytics/blob/main/ultralytics/utils/__init__.py). Help us fix any issues you see by submitting a [Pull Request](https://docs.ultralytics.com/help/contributing/) 🛠️. Thank you 🙏!

---
## ::: ultralytics.utils.SimpleClass
<br><br>

---
## ::: ultralytics.utils.IterableSimpleNamespace
<br><br>

---
## ::: ultralytics.utils.EmojiFilter
<br><br>

---
## ::: ultralytics.utils.ThreadingLocked
<br><br>

---
## ::: ultralytics.utils.TryExcept
<br><br>

---
## ::: ultralytics.utils.SettingsManager
<br><br>

---
## ::: ultralytics.utils.plt_settings
<br><br>

---
## ::: ultralytics.utils.set_logging
<br><br>

---
## ::: ultralytics.utils.emojis
<br><br>

---
## ::: ultralytics.utils.yaml_save
<br><br>

---
## ::: ultralytics.utils.yaml_load
<br><br>

---
## ::: ultralytics.utils.yaml_print
<br><br>

---
## ::: ultralytics.utils.is_ubuntu
<br><br>

---
## ::: ultralytics.utils.is_colab
<br><br>

---
## ::: ultralytics.utils.is_kaggle
<br><br>

---
## ::: ultralytics.utils.is_jupyter
<br><br>

---
## ::: ultralytics.utils.is_docker
<br><br>

---
## ::: ultralytics.utils.is_online
<br><br>

---
## ::: ultralytics.utils.is_pip_package
<br><br>

---
## ::: ultralytics.utils.is_dir_writeable
<br><br>

---
## ::: ultralytics.utils.is_pytest_running
<br><br>

---
## ::: ultralytics.utils.is_github_actions_ci
<br><br>

---
## ::: ultralytics.utils.is_git_dir
<br><br>

---
## ::: ultralytics.utils.get_git_dir
<br><br>

---
## ::: ultralytics.utils.get_git_origin_url
<br><br>

---
## ::: ultralytics.utils.get_git_branch
<br><br>

---
## ::: ultralytics.utils.get_default_args
<br><br>

---
## ::: ultralytics.utils.get_ubuntu_version
<br><br>

---
## ::: ultralytics.utils.get_user_config_dir
<br><br>

---
## ::: ultralytics.utils.colorstr
<br><br>

---
## ::: ultralytics.utils.threaded
<br><br>

---
## ::: ultralytics.utils.set_sentry
<br><br>

---
## ::: ultralytics.utils.deprecation_warn
<br><br>

---
## ::: ultralytics.utils.clean_url
<br><br>

---
## ::: ultralytics.utils.url2file
<br><br>
