# Supplementary material for: OBC-YOLOv8: an improved road damage detection model based on YOLOv8
Source: PeerJ Comput Sci. 2025 Jan 7;11:e2593. doi: 10.7717/peerj-cs.2593 (PMC11784705; doi:10.7717/peerj-cs.2593)
Supplement: Supplemental Information 1 [file peerj-cs-11-2593-s001.zip › OBC-YOLOv8-main/ultralytics10.24/docs/reference/utils/callbacks/clearml.md]

---
description: Uncover the specifics of Ultralytics ClearML callbacks, from pretrain routine start to training end. Boost your ML model performance.
keywords: Ultralytics, clearML, callbacks, pretrain routine start, validation end, train epoch end, training end
---

# Reference for `ultralytics/utils/callbacks/clearml.py`

!!! note

    Full source code for this file is available at [https://github.com/ultralytics/ultralytics/blob/main/ultralytics/utils/callbacks/clearml.py](https://github.com/ultralytics/ultralytics/blob/main/ultralytics/utils/callbacks/clearml.py). Help us fix any issues you see by submitting a [Pull Request](https://docs.ultralytics.com/help/contributing/) 🛠️. Thank you 🙏!

---
## ::: ultralytics.utils.callbacks.clearml._log_debug_samples
<br><br>

---
## ::: ultralytics.utils.callbacks.clearml._log_plot
<br><br>

---
## ::: ultralytics.utils.callbacks.clearml.on_pretrain_routine_start
<br><br>

---
## ::: ultralytics.utils.callbacks.clearml.on_train_epoch_end
<br><br>

---
## ::: ultralytics.utils.callbacks.clearml.on_fit_epoch_end
<br><br>

---
## ::: ultralytics.utils.callbacks.clearml.on_val_end
<br><br>

---
## ::: ultralytics.utils.callbacks.clearml.on_train_end
<br><br>
