# Supplementary material for: OBC-YOLOv8: an improved road damage detection model based on YOLOv8
Source: PeerJ Comput Sci. 2025 Jan 7;11:e2593. doi: 10.7717/peerj-cs.2593 (PMC11784705; doi:10.7717/peerj-cs.2593)
Supplement: Supplemental Information 1 [file peerj-cs-11-2593-s001.zip › OBC-YOLOv8-main/ultralytics10.24/docs/reference/utils/callbacks/dvc.md]

---
description: Browse through Ultralytics YOLO docs to learn about important logging and callback functions used in training and pretraining models.
keywords: Ultralytics, YOLO, callbacks, logger, training, pretraining, machine learning, models
---

# Reference for `ultralytics/utils/callbacks/dvc.py`

!!! note

    Full source code for this file is available at [https://github.com/ultralytics/ultralytics/blob/main/ultralytics/utils/callbacks/dvc.py](https://github.com/ultralytics/ultralytics/blob/main/ultralytics/utils/callbacks/dvc.py). Help us fix any issues you see by submitting a [Pull Request](https://docs.ultralytics.com/help/contributing/) 🛠️. Thank you 🙏!

---
## ::: ultralytics.utils.callbacks.dvc._log_images
<br><br>

---
## ::: ultralytics.utils.callbacks.dvc._log_plots
<br><br>

---
## ::: ultralytics.utils.callbacks.dvc._log_confusion_matrix
<br><br>

---
## ::: ultralytics.utils.callbacks.dvc.on_pretrain_routine_start
<br><br>

---
## ::: ultralytics.utils.callbacks.dvc.on_pretrain_routine_end
<br><br>

---
## ::: ultralytics.utils.callbacks.dvc.on_train_start
<br><br>

---
## ::: ultralytics.utils.callbacks.dvc.on_train_epoch_start
<br><br>

---
## ::: ultralytics.utils.callbacks.dvc.on_fit_epoch_end
<br><br>

---
## ::: ultralytics.utils.callbacks.dvc.on_train_end
<br><br>
