# Supplementary material for: OBC-YOLOv8: an improved road damage detection model based on YOLOv8
Source: PeerJ Comput Sci. 2025 Jan 7;11:e2593. doi: 10.7717/peerj-cs.2593 (PMC11784705; doi:10.7717/peerj-cs.2593)
Supplement: Supplemental Information 1 [file peerj-cs-11-2593-s001.zip › OBC-YOLOv8-main/ultralytics10.24/docs/reference/utils/callbacks/neptune.md]

---
description: Explore exhaustive details about Ultralytics callbacks in Neptune, with specifics about scalar logging, routine start, and more.
keywords: Ultralytics, Neptune callbacks, on_train_epoch_end, on_val_end, _log_plot, _log_images, on_pretrain_routine_start, on_fit_epoch_end, on_train_end
---

# Reference for `ultralytics/utils/callbacks/neptune.py`

!!! note

    Full source code for this file is available at [https://github.com/ultralytics/ultralytics/blob/main/ultralytics/utils/callbacks/neptune.py](https://github.com/ultralytics/ultralytics/blob/main/ultralytics/utils/callbacks/neptune.py). Help us fix any issues you see by submitting a [Pull Request](https://docs.ultralytics.com/help/contributing/) 🛠️. Thank you 🙏!

---
## ::: ultralytics.utils.callbacks.neptune._log_scalars
<br><br>

---
## ::: ultralytics.utils.callbacks.neptune._log_images
<br><br>

---
## ::: ultralytics.utils.callbacks.neptune._log_plot
<br><br>

---
## ::: ultralytics.utils.callbacks.neptune.on_pretrain_routine_start
<br><br>

---
## ::: ultralytics.utils.callbacks.neptune.on_train_epoch_end
<br><br>

---
## ::: ultralytics.utils.callbacks.neptune.on_fit_epoch_end
<br><br>

---
## ::: ultralytics.utils.callbacks.neptune.on_val_end
<br><br>

---
## ::: ultralytics.utils.callbacks.neptune.on_train_end
<br><br>
