# Supplementary material for: OBC-YOLOv8: an improved road damage detection model based on YOLOv8
Source: PeerJ Comput Sci. 2025 Jan 7;11:e2593. doi: 10.7717/peerj-cs.2593 (PMC11784705; doi:10.7717/peerj-cs.2593)
Supplement: Supplemental Information 1 [file peerj-cs-11-2593-s001.zip › OBC-YOLOv8-main/ultralytics10.24/docs/reference/utils/checks.md]

---
description: Learn about our routine checks that safeguard Ultralytics operations including ASCII, font, YOLO file, YAML, Python and torchvision checks.
keywords: Ultralytics, utility checks, ASCII, check_version, pip_update, check_python, check_torchvision, check_yaml, YOLO filename
---

# Reference for `ultralytics/utils/checks.py`

!!! note

    Full source code for this file is available at [https://github.com/ultralytics/ultralytics/blob/main/ultralytics/utils/checks.py](https://github.com/ultralytics/ultralytics/blob/main/ultralytics/utils/checks.py). Help us fix any issues you see by submitting a [Pull Request](https://docs.ultralytics.com/help/contributing/) 🛠️. Thank you 🙏!

---
## ::: ultralytics.utils.checks.is_ascii
<br><br>

---
## ::: ultralytics.utils.checks.check_imgsz
<br><br>

---
## ::: ultralytics.utils.checks.check_version
<br><br>

---
## ::: ultralytics.utils.checks.check_latest_pypi_version
<br><br>

---
## ::: ultralytics.utils.checks.check_pip_update_available
<br><br>

---
## ::: ultralytics.utils.checks.check_font
<br><br>

---
## ::: ultralytics.utils.checks.check_python
<br><br>

---
## ::: ultralytics.utils.checks.check_requirements
<br><br>

---
## ::: ultralytics.utils.checks.check_torchvision
<br><br>

---
## ::: ultralytics.utils.checks.check_suffix
<br><br>

---
## ::: ultralytics.utils.checks.check_yolov5u_filename
<br><br>

---
## ::: ultralytics.utils.checks.check_file
<br><br>

---
## ::: ultralytics.utils.checks.check_yaml
<br><br>

---
## ::: ultralytics.utils.checks.check_imshow
<br><br>

---
## ::: ultralytics.utils.checks.check_yolo
<br><br>

---
## ::: ultralytics.utils.checks.check_amp
<br><br>

---
## ::: ultralytics.utils.checks.git_describe
<br><br>

---
## ::: ultralytics.utils.checks.print_args
<br><br>

---
## ::: ultralytics.utils.checks.cuda_device_count
<br><br>

---
## ::: ultralytics.utils.checks.cuda_is_available
<br><br>
