# Supplementary material for: OBC-YOLOv8: an improved road damage detection model based on YOLOv8
Source: PeerJ Comput Sci. 2025 Jan 7;11:e2593. doi: 10.7717/peerj-cs.2593 (PMC11784705; doi:10.7717/peerj-cs.2593)
Supplement: Supplemental Information 1 [file peerj-cs-11-2593-s001.zip › OBC-YOLOv8-main/ultralytics10.24/docs/reference/utils/downloads.md]

---
description: Learn about the download utilities in Ultralytics YOLO, featuring functions like is_url, check_disk_space, get_github_assets, and download.
keywords: Ultralytics, YOLO, download utilities, is_url, check_disk_space, get_github_assets, download, documentation
---

# Reference for `ultralytics/utils/downloads.py`

!!! note

    Full source code for this file is available at [https://github.com/ultralytics/ultralytics/blob/main/ultralytics/utils/downloads.py](https://github.com/ultralytics/ultralytics/blob/main/ultralytics/utils/downloads.py). Help us fix any issues you see by submitting a [Pull Request](https://docs.ultralytics.com/help/contributing/) 🛠️. Thank you 🙏!

---
## ::: ultralytics.utils.downloads.is_url
<br><br>

---
## ::: ultralytics.utils.downloads.delete_dsstore
<br><br>

---
## ::: ultralytics.utils.downloads.zip_directory
<br><br>

---
## ::: ultralytics.utils.downloads.unzip_file
<br><br>

---
## ::: ultralytics.utils.downloads.check_disk_space
<br><br>

---
## ::: ultralytics.utils.downloads.get_google_drive_file_info
<br><br>

---
## ::: ultralytics.utils.downloads.safe_download
<br><br>

---
## ::: ultralytics.utils.downloads.get_github_assets
<br><br>

---
## ::: ultralytics.utils.downloads.attempt_download_asset
<br><br>

---
## ::: ultralytics.utils.downloads.download
<br><br>
