# Supplementary material for: OBC-YOLOv8: an improved road damage detection model based on YOLOv8
Source: PeerJ Comput Sci. 2025 Jan 7;11:e2593. doi: 10.7717/peerj-cs.2593 (PMC11784705; doi:10.7717/peerj-cs.2593)
Supplement: Supplemental Information 1 [file peerj-cs-11-2593-s001.zip › OBC-YOLOv8-main/ultralytics10.24/docs/reference/utils/files.md]

---
description: Discover how to use Ultralytics utility functions for file-related operations including incrementing paths, finding file age, checking file size and creating directories.
keywords: Ultralytics, utility functions, file operations, working directory, file age, file size, create directories
---

# Reference for `ultralytics/utils/files.py`

!!! note

    Full source code for this file is available at [https://github.com/ultralytics/ultralytics/blob/main/ultralytics/utils/files.py](https://github.com/ultralytics/ultralytics/blob/main/ultralytics/utils/files.py). Help us fix any issues you see by submitting a [Pull Request](https://docs.ultralytics.com/help/contributing/) 🛠️. Thank you 🙏!

---
## ::: ultralytics.utils.files.WorkingDirectory
<br><br>

---
## ::: ultralytics.utils.files.spaces_in_path
<br><br>

---
## ::: ultralytics.utils.files.increment_path
<br><br>

---
## ::: ultralytics.utils.files.file_age
<br><br>

---
## ::: ultralytics.utils.files.file_date
<br><br>

---
## ::: ultralytics.utils.files.file_size
<br><br>

---
## ::: ultralytics.utils.files.get_latest_run
<br><br>
