# Supplementary material for: OBC-YOLOv8: an improved road damage detection model based on YOLOv8
Source: PeerJ Comput Sci. 2025 Jan 7;11:e2593. doi: 10.7717/peerj-cs.2593 (PMC11784705; doi:10.7717/peerj-cs.2593)
Supplement: Supplemental Information 1 [file peerj-cs-11-2593-s001.zip › OBC-YOLOv8-main/ultralytics10.24/docs/reference/utils/ops.md]

---
description: Explore detailed documentation for Ultralytics utility operations. Learn about methods like segment2box, make_divisible, clip_boxes, and many more.
keywords: Ultralytics YOLO, Utility Operations, segment2box, make_divisible, clip_boxes, scale_image, xywh2xyxy, xyxy2xywhn, xywh2ltwh, ltwh2xywh, segments2boxes, crop_mask, process_mask, scale_masks, masks2segments
---

# Reference for `ultralytics/utils/ops.py`

!!! note

    Full source code for this file is available at [https://github.com/ultralytics/ultralytics/blob/main/ultralytics/utils/ops.py](https://github.com/ultralytics/ultralytics/blob/main/ultralytics/utils/ops.py). Help us fix any issues you see by submitting a [Pull Request](https://docs.ultralytics.com/help/contributing/) 🛠️. Thank you 🙏!

---
## ::: ultralytics.utils.ops.Profile
<br><br>

---
## ::: ultralytics.utils.ops.segment2box
<br><br>

---
## ::: ultralytics.utils.ops.scale_boxes
<br><br>

---
## ::: ultralytics.utils.ops.make_divisible
<br><br>

---
## ::: ultralytics.utils.ops.non_max_suppression
<br><br>

---
## ::: ultralytics.utils.ops.clip_boxes
<br><br>

---
## ::: ultralytics.utils.ops.clip_coords
<br><br>

---
## ::: ultralytics.utils.ops.scale_image
<br><br>

---
## ::: ultralytics.utils.ops.xyxy2xywh
<br><br>

---
## ::: ultralytics.utils.ops.xywh2xyxy
<br><br>

---
## ::: ultralytics.utils.ops.xywhn2xyxy
<br><br>

---
## ::: ultralytics.utils.ops.xyxy2xywhn
<br><br>

---
## ::: ultralytics.utils.ops.xywh2ltwh
<br><br>

---
## ::: ultralytics.utils.ops.xyxy2ltwh
<br><br>

---
## ::: ultralytics.utils.ops.ltwh2xywh
<br><br>

---
## ::: ultralytics.utils.ops.xyxyxyxy2xywhr
<br><br>

---
## ::: ultralytics.utils.ops.xywhr2xyxyxyxy
<br><br>

---
## ::: ultralytics.utils.ops.ltwh2xyxy
<br><br>

---
## ::: ultralytics.utils.ops.segments2boxes
<br><br>

---
## ::: ultralytics.utils.ops.resample_segments
<br><br>

---
## ::: ultralytics.utils.ops.crop_mask
<br><br>

---
## ::: ultralytics.utils.ops.process_mask_upsample
<br><br>

---
## ::: ultralytics.utils.ops.process_mask
<br><br>

---
## ::: ultralytics.utils.ops.process_mask_native
<br><br>

---
## ::: ultralytics.utils.ops.scale_masks
<br><br>

---
## ::: ultralytics.utils.ops.scale_coords
<br><br>

---
## ::: ultralytics.utils.ops.masks2segments
<br><br>

---
## ::: ultralytics.utils.ops.clean_str
<br><br>
