# Supplementary material for: OBC-YOLOv8: an improved road damage detection model based on YOLOv8
Source: PeerJ Comput Sci. 2025 Jan 7;11:e2593. doi: 10.7717/peerj-cs.2593 (PMC11784705; doi:10.7717/peerj-cs.2593)
Supplement: Supplemental Information 1 [file peerj-cs-11-2593-s001.zip › OBC-YOLOv8-main/ultralytics10.24/docs/reference/utils/tal.md]

---
description: Explore Ultralytics utilities for optimized task assignment, bounding box creation, and distance calculation. Learn more about algorithm implementations.
keywords: Ultralytics, task aligned assigner, select highest overlaps, make anchors, dist2bbox, bbox2dist, utilities, algorithm
---

# Reference for `ultralytics/utils/tal.py`

!!! note

    Full source code for this file is available at [https://github.com/ultralytics/ultralytics/blob/main/ultralytics/utils/tal.py](https://github.com/ultralytics/ultralytics/blob/main/ultralytics/utils/tal.py). Help us fix any issues you see by submitting a [Pull Request](https://docs.ultralytics.com/help/contributing/) 🛠️. Thank you 🙏!

---
## ::: ultralytics.utils.tal.TaskAlignedAssigner
<br><br>

---
## ::: ultralytics.utils.tal.select_candidates_in_gts
<br><br>

---
## ::: ultralytics.utils.tal.select_highest_overlaps
<br><br>

---
## ::: ultralytics.utils.tal.make_anchors
<br><br>

---
## ::: ultralytics.utils.tal.dist2bbox
<br><br>

---
## ::: ultralytics.utils.tal.bbox2dist
<br><br>
