# Supplementary material for: OBC-YOLOv8: an improved road damage detection model based on YOLOv8
Source: PeerJ Comput Sci. 2025 Jan 7;11:e2593. doi: 10.7717/peerj-cs.2593 (PMC11784705; doi:10.7717/peerj-cs.2593)
Supplement: Supplemental Information 1 [file peerj-cs-11-2593-s001.zip › OBC-YOLOv8-main/ultralytics10.24/docs/reference/utils/torch_utils.md]

---
description: Explore Ultralytics-tailored torch utility features like Model EMA, early stopping, smart inference, image scaling, get_flops, and many more.
keywords: Ultralytics, Torch Utils, Model EMA, Early Stopping, Smart Inference, Get CPU Info, Time Sync, Fuse Deconv and bn, Get num params, Get FLOPs, Scale img, Copy attr, Intersect dicts, De_parallel, Init seeds, Profile
---

# Reference for `ultralytics/utils/torch_utils.py`

!!! note

    Full source code for this file is available at [https://github.com/ultralytics/ultralytics/blob/main/ultralytics/utils/torch_utils.py](https://github.com/ultralytics/ultralytics/blob/main/ultralytics/utils/torch_utils.py). Help us fix any issues you see by submitting a [Pull Request](https://docs.ultralytics.com/help/contributing/) 🛠️. Thank you 🙏!

---
## ::: ultralytics.utils.torch_utils.ModelEMA
<br><br>

---
## ::: ultralytics.utils.torch_utils.EarlyStopping
<br><br>

---
## ::: ultralytics.utils.torch_utils.torch_distributed_zero_first
<br><br>

---
## ::: ultralytics.utils.torch_utils.smart_inference_mode
<br><br>

---
## ::: ultralytics.utils.torch_utils.get_cpu_info
<br><br>

---
## ::: ultralytics.utils.torch_utils.select_device
<br><br>

---
## ::: ultralytics.utils.torch_utils.time_sync
<br><br>

---
## ::: ultralytics.utils.torch_utils.fuse_conv_and_bn
<br><br>

---
## ::: ultralytics.utils.torch_utils.fuse_deconv_and_bn
<br><br>

---
## ::: ultralytics.utils.torch_utils.model_info
<br><br>

---
## ::: ultralytics.utils.torch_utils.get_num_params
<br><br>

---
## ::: ultralytics.utils.torch_utils.get_num_gradients
<br><br>

---
## ::: ultralytics.utils.torch_utils.model_info_for_loggers
<br><br>

---
## ::: ultralytics.utils.torch_utils.get_flops
<br><br>

---
## ::: ultralytics.utils.torch_utils.get_flops_with_torch_profiler
<br><br>

---
## ::: ultralytics.utils.torch_utils.initialize_weights
<br><br>

---
## ::: ultralytics.utils.torch_utils.scale_img
<br><br>

---
## ::: ultralytics.utils.torch_utils.make_divisible
<br><br>

---
## ::: ultralytics.utils.torch_utils.copy_attr
<br><br>

---
## ::: ultralytics.utils.torch_utils.get_latest_opset
<br><br>

---
## ::: ultralytics.utils.torch_utils.intersect_dicts
<br><br>

---
## ::: ultralytics.utils.torch_utils.is_parallel
<br><br>

---
## ::: ultralytics.utils.torch_utils.de_parallel
<br><br>

---
## ::: ultralytics.utils.torch_utils.one_cycle
<br><br>

---
## ::: ultralytics.utils.torch_utils.init_seeds
<br><br>

---
## ::: ultralytics.utils.torch_utils.strip_optimizer
<br><br>

---
## ::: ultralytics.utils.torch_utils.profile
<br><br>
